# Supplementary material for: Stability Assessment of Four Chimeric Proteins for Human Chagas Disease Immunodiagnosis
Source: Biosensors (Basel). 2021 Aug 22;11(8):289. doi: 10.3390/bios11080289 (PMC8391164; doi:10.3390/bios11080289)
Supplement: Supplementary file 1 [file biosensors-11-00289-s001.zip]

Archive with 1 entries (1 files):
- biosensors-1250906-supplementary.pdf
